# Supplementary material for: Vascular plants from Pantanal Park Road , Mato Grosso do Sul, Brazil
Source: Biodivers Data J. 2025 Jul 3;13:e148094. doi: 10.3897/BDJ.13.e148094 (PMC12254824; doi:10.3897/BDJ.13.e148094)
Supplement: Supplementary material 1 — New species records [file bdj-13-e148094-s001.csv]

id	scientificName	family	newOccurrenceTo
1	Araujia stuckertiana (Heger) Fontella & Goyder	Apocynaceae	Brazil
2	Anemopaegma flavum Morong	Bignoniaceae	Brazil
3	Ipomoea cordatotriloba Dennst.	Convolvulaceae	Brazil
4	Ipomoea paludicola J. R. I. Wood & R. W. Scotland	Convolvulaceae	Brazil
5	Gouania lupuloides (L.) Urb.	Rhamnaceae	Brazil
6	Justicia harleyi Wassh.	Acanthaceae	Centro-Oeste
7	Sanchezia oblonga Ruiz & Pav.	Acanthaceae	Centro-Oeste
8	Sanchezia tigrina Leonard	Acanthaceae	Centro-Oeste
9	Alternanthera flavescens Kunth	Amaranthaceae	Centro-Oeste
10	Habranthus robustus Herb. ex Sweet	Amaryllidaceae	Centro-Oeste
11	Aspidosperma parvifolium A.DC.	Apocynaceae	Centro-Oeste
12	Blepharodon manicatum (Decne.) Fontella	Apocynaceae	Centro-Oeste
13	Mikania capricorni B.L.Rob.	Asteraceae	Centro-Oeste
14	Porophyllum lanceolatum DC.	Asteraceae	Centro-Oeste
15	Evolvulus chrysotrichos Meisn.	Convolvulaceae	Centro-Oeste
16	Ipomoea tenera Meisn.	Convolvulaceae	Centro-Oeste
17	Cyperus articulatus L.	Cyperaceae	Centro-Oeste
18	Fuirena robusta Kunth	Cyperaceae	Centro-Oeste
19	Schoenoplectiella supina (L.) Lye	Cyperaceae	Centro-Oeste
20	Scleria variegata (Nees) Steud.	Cyperaceae	Centro-Oeste
21	Caperonia regnellii Müll.Arg.	Euphorbiaceae	Centro-Oeste
22	Betencourtia martii (DC.) L.P.Queiroz	Fabaceae	Centro-Oeste
23	Camptosema rubicundum Hook. & Arn.	Fabaceae	Centro-Oeste
24	Galactia paraguariensis Chodat & Hassl.	Fabaceae	Centro-Oeste
25	Pityrocarpa moniliformis (Benth.) Luckow & R.W.Jobson	Fabaceae	Centro-Oeste
26	Samanea saman (Jacq.) Merr.	Fabaceae	Centro-Oeste
27	Senegalia riparia (Kunth) Britton & Rose ex Britton & Killip	Fabaceae	Centro-Oeste
28	Vigna luteola (Jacq.) Benth.	Fabaceae	Centro-Oeste
29	Callianthe bedfordiana (Hook.) Donnell	Malvaceae	Centro-Oeste
30	Hibiscus striatus Cav.	Malvaceae	Centro-Oeste
31	Malachra radiata (L.) L.	Malvaceae	Centro-Oeste
32	Pseudobombax grandiflorum (Cav.) A.Robyns	Malvaceae	Centro-Oeste
33	Goeppertia propinqua (Poepp. & Endl.) Borchs. & S.Suárez	Marantaceae	Centro-Oeste
34	Microtea scabrida Urb.	Microteaceae	Centro-Oeste
35	Ficus lagoensis C.C.Berg & Carauta	Moraceae	Centro-Oeste
36	Eugenia modesta DC.	Myrtaceae	Centro-Oeste
37	Boerhavia coccinea Mill.	Nyctaginaceae	Centro-Oeste
38	Polygala timoutoides Chodat	Polygalaceae	Centro-Oeste
39	Adiantopsis tweediana (Hook.) Link-Pérez & Hickey	Pteridaceae	Centro-Oeste
40	Sphinctanthus maculatus Spruce ex K.Schum.	Rubiaceae	Centro-Oeste
41	Staelia thymoides Cham. & Schltdl.	Rubiaceae	Centro-Oeste
42	Azolla microphylla Kaulf.	Salviniaceae	Centro-Oeste
43	Salvinia herzogii de la Sota	Salviniaceae	Centro-Oeste
44	Cardiospermum corindum L.	Sapindaceae	Centro-Oeste
45	Paullinia clavigera Schltdl.	Sapindaceae	Centro-Oeste
46	Datura inoxia Mill.	Solanaceae	Centro-Oeste
47	Hydrocleys parviflora Seub.	Alismataceae	Mato Grosso do Sul
48	Anemia tomentosa (Sav.) Sw.	Anemiaceae	Mato Grosso do Sul
49	Matelea friesii (Malme) Goyder	Apocynaceae	Mato Grosso do Sul
50	Thevetia amazonica Ducke	Apocynaceae	Mato Grosso do Sul
51	Acmella uliginosa (Sw.) Cass.	Asteraceae	Mato Grosso do Sul
52	Combretum duarteanum Cambess.	Combretaceae	Mato Grosso do Sul
53	Evolvulus lithospermoides Mart.	Convolvulaceae	Mato Grosso do Sul
54	Ipomoea asarifolia (Desr.) Roem. & Schult.	Convolvulaceae	Mato Grosso do Sul
55	Ipomoea reticulata O'Donell	Convolvulaceae	Mato Grosso do Sul
56	Cyperus digitatus Roxb.	Cyperaceae	Mato Grosso do Sul
57	Acalypha gracilis Spreng.	Euphorbiaceae	Mato Grosso do Sul
58	Alchornea castaneifolia (Willd.) A.Juss.	Euphorbiaceae	Mato Grosso do Sul
59	Argythamnia purpurascens S.Moore	Euphorbiaceae	Mato Grosso do Sul
60	Dalechampia tiliifolia Lam.	Euphorbiaceae	Mato Grosso do Sul
61	Microstachys daphnoides (Mart. & Zucc.) Müll.Arg.	Euphorbiaceae	Mato Grosso do Sul
62	Bauhinia rufa (Bong.) Steud.	Fabaceae	Mato Grosso do Sul
63	Eriosema brachyrhachis Harms	Fabaceae	Mato Grosso do Sul
64	Erythrina fusca Lour.	Fabaceae	Mato Grosso do Sul
65	Leucaena leucocephala (Lam.) de Wit	Fabaceae	Mato Grosso do Sul
66	Lonchocarpus cultratus (Vell.) A.M.G.Azevedo & H.C.Lima	Fabaceae	Mato Grosso do Sul
67	Senegalia martii (Benth.) Seigler & Ebinger	Fabaceae	Mato Grosso do Sul
68	Senegalia tenuifolia (L.) Britton & Rose	Fabaceae	Mato Grosso do Sul
69	Senna macranthera (DC. ex Collad.) H.S.Irwin & Barneby	Fabaceae	Mato Grosso do Sul
70	Zygia inaequalis (Willd.) Pittier	Fabaceae	Mato Grosso do Sul
71	Gossypium hirsutum L.	Malvaceae	Mato Grosso do Sul
72	Malvastrum coromandelianum	Malvaceae	Mato Grosso do Sul
73	Sida acuta Burm.f.	Malvaceae	Mato Grosso do Sul
74	Sida glutinosa Comm. ex Cav.	Malvaceae	Mato Grosso do Sul
75	Rhynchanthera cordata DC.	Melastomataceae	Mato Grosso do Sul
76	Cissampelos andromorpha DC.	Menispermaceae	Mato Grosso do Sul
77	Ficus maxima Mill.	Moraceae	Mato Grosso do Sul
78	Bougainvillea campanulata Heimerl	Nyctaginaceae	Mato Grosso do Sul
79	Ouratea salicifolia (A.St.-Hil. & Tul.) Engl.	Ochnaceae	Mato Grosso do Sul
80	Ludwigia hyssopifolia (G.Don) Exell	Onagraceae	Mato Grosso do Sul
81	Rivina humilis L.	Phytolaccaceae	Mato Grosso do Sul
82	Cenchrus polystachios (L.) Morrone	Poaceae	Mato Grosso do Sul
83	Digitaria aequiglumis (Hack. & Arechav.) Parodi	Poaceae	Mato Grosso do Sul
84	Dinebra scabra (Nees) P.M. Peterson & N. Snow	Poaceae	Mato Grosso do Sul
85	Eriochloa punctata (L.) Desv. ex Ham.	Poaceae	Mato Grosso do Sul
86	Pappophorum mucronulatum Nees	Poaceae	Mato Grosso do Sul
87	Sorghum bicolor (L.) Moench	Poaceae	Mato Grosso do Sul
88	Sporobolus aeneus (Trin.) Kunth	Poaceae	Mato Grosso do Sul
89	Sporobolus tenuissimus (Schrank) Kuntze	Poaceae	Mato Grosso do Sul
90	Portulaca halimoides L.	Portulacaceae	Mato Grosso do Sul
91	Borreria capitata (Ruiz & Pav.) DC.	Rubiaceae	Mato Grosso do Sul
92	Spermacoce gracillima (DC.) Delprete	Rubiaceae	Mato Grosso do Sul
93	Laetia americana L.	Salicaceae	Mato Grosso do Sul
94	Serjania chacoensis Ferrucci & Acev.-Rodr.	Sapindaceae	Mato Grosso do Sul
95	Serjania laruotteana Cambess.	Sapindaceae	Mato Grosso do Sul
96	Datura stramonium L.	Solanaceae	Mato Grosso do Sul
97	Pseuderanthemum congestum (S.Moore) Wassh.	Acanthaceae	Pantanal
98	Ruellia brevifolia (Pohl) C.Ezcurra	Acanthaceae	Pantanal
99	Ruellia geminiflora Kunth	Acanthaceae	Pantanal
100	Thunbergia fragrans Roxb.	Acanthaceae	Pantanal
101	Echinodorus longiscapus Arechav.	Alismataceae	Pantanal
102	Echinodorus paniculatus Micheli	Alismataceae	Pantanal
103	Sagittaria guayanensis Kunth	Alismataceae	Pantanal
104	Alternanthera micrantha R.E.Fr.	Amaranthaceae	Pantanal
105	Alternanthera paronychioides A.St.-Hil.	Amaranthaceae	Pantanal
106	Gomphrena celosioides Mart.	Amaranthaceae	Pantanal
107	Gomphrena matogrossensis Suess.	Amaranthaceae	Pantanal
108	Pfaffia glomerata (Spreng.) Pedersen	Amaranthaceae	Pantanal
109	Zephyranthes pantanalensis (Ravenna) R.S. Oliveira & Dutilh	Amaryllidaceae	Pantanal
110	Astronium fraxinifolium Schott	Anacardiaceae	Pantanal
111	Spondias mombin L.	Anacardiaceae	Pantanal
112	Annona emarginata (Schltdl.) H.Rainer	Annonaceae	Pantanal
113	Araujia plumosa Schltr.	Apocynaceae	Pantanal
114	Araujia variegata (Griseb.) Fontella & Goyder	Apocynaceae	Pantanal
115	Aspidosperma cuspa (Kunth) S.F.Blake	Apocynaceae	Pantanal
116	Aspidosperma pyrifolium Mart. & Zucc.	Apocynaceae	Pantanal
117	Aspidosperma quirandy Hassl.	Apocynaceae	Pantanal
118	Blepharodon pictum (Vahl) W.D.Stevens	Apocynaceae	Pantanal
119	Cynanchum montevidense Spreng.	Apocynaceae	Pantanal
120	Cynanchum roulinioides (E.Fourn.) Rapini	Apocynaceae	Pantanal
121	Funastrum clausum (Jacq.) Schltr.	Apocynaceae	Pantanal
122	Gonolobus parviflorus Decne.	Apocynaceae	Pantanal
123	Gonolobus rostratus (Vahl) R.Br. ex Shult.	Apocynaceae	Pantanal
124	Mandevilla petraea (A.St.-Hil.) Pichon	Apocynaceae	Pantanal
125	Marsdenia altissima (Jacq.) Dugand	Apocynaceae	Pantanal
126	Marsdenia macrophylla (Humb. & Bonpl. ex Schult.) E.Fourn.	Apocynaceae	Pantanal
127	Mesechites mansoanus (A.DC.) Woodson	Apocynaceae	Pantanal
128	Odontadenia hypoglauca Müll.Arg.	Apocynaceae	Pantanal
129	Oxypetalum balansae Malme	Apocynaceae	Pantanal
130	Prestonia coalita (Vell.) Woodson	Apocynaceae	Pantanal
131	Schubertia grandiflora Mart.	Apocynaceae	Pantanal
132	Wolffia brasiliensis Wedd.	Araceae	Pantanal
133	Aristolochia esperanzae Kuntze	Aristolochiaceae	Pantanal
134	Aristolochia ridicula N.E.Brown	Aristolochiaceae	Pantanal
135	Austroeupatorium inulaefolium (Kunth) R.M.King & H.Rob.	Asteraceae	Pantanal
136	Barrosoa candolleana (Hook. & Arn.) R.M.King & H.Rob.	Asteraceae	Pantanal
137	Bidens gardneri Baker	Asteraceae	Pantanal
138	Critonia morifolia (Mill.) R.M.King & H.Rob.	Asteraceae	Pantanal
139	Lepidaploa amambaia H.Rob.	Asteraceae	Pantanal
140	Lepidaploa remotiflora (Rich.) H.Rob.	Asteraceae	Pantanal
141	Lessingianthus argenteus (Less.) H.Rob.	Asteraceae	Pantanal
142	Mikania cordifolia (L.f.) Willd.	Asteraceae	Pantanal
143	Orthopappus angustifolius (Sw.) Gleason	Asteraceae	Pantanal
144	Pacourina edulis Aubl.	Asteraceae	Pantanal
145	Parthenium hysterophorus L.	Asteraceae	Pantanal
146	Porophyllum ruderale (Jacq.) Cass.	Asteraceae	Pantanal
147	Praxelis clematidea (Griseb.) R.M.King & H.Rob.	Asteraceae	Pantanal
148	Synedrella nodiflora (L.) Gaertn.	Asteraceae	Pantanal
149	Tilesia baccata (L.f.) Pruski	Asteraceae	Pantanal
150	Vernonanthura brasiliana (L.) H.Rob.	Asteraceae	Pantanal
151	Vernonanthura ferruginea (Less.) H.Rob.	Asteraceae	Pantanal
152	Adenocalymma marginatum (Cham.) DC	Bignoniaceae	Pantanal
153	Anemopaegma brevipes S.Moore	Bignoniaceae	Pantanal
154	Bignonia corymbosa (Vent.) L.G.Lohmann	Bignoniaceae	Pantanal
155	Cuspidaria lateriflora (Mart.) DC.	Bignoniaceae	Pantanal
156	Handroanthus heptaphyllus (Vell.) Mattos	Bignoniaceae	Pantanal
157	Mansoa difficilis (Cham.) Bureau & K.Schum.	Bignoniaceae	Pantanal
158	Tanaecium selloi (Spreng.) L.G.Lohmann	Bignoniaceae	Pantanal
159	Cordia glabrata (Mart.) A.DC.	Boraginaceae	Pantanal
160	Dyckia excelsa Leme	Bromeliaceae	Pantanal
161	Tillandsia streptocarpa Baker	Bromeliaceae	Pantanal
162	Commiphora leptophloeos (Mart.) J.B.Gillett	Burseraceae	Pantanal
163	Protium heptaphyllum (Aubl.) Marchand	Burseraceae	Pantanal
164	Kielmeyera coriacea Mart. & Zucc.	Calophyllaceae	Pantanal
165	Crateva tapia L.	Capparaceae	Pantanal
166	Couepia uiti (Mart. & Zucc.) Benth. ex Hook.f.	Chrysobalanaceae	Pantanal
167	Licania parvifolia Huber	Chrysobalanaceae	Pantanal
168	Cleoserrata paludosa (Willd. ex Eichler) Iltis ex Soares Neto & Roalson	Cleomaceae	Pantanal
169	Physostemon guianense (Aubl.) Malme	Cleomaceae	Pantanal
170	Tarenaya eosina (J.F.Macbr.) Soares Neto & Roalson	Cleomaceae	Pantanal
171	Combretum fruticosum (Loefl.) Stuntz	Combretaceae	Pantanal
172	Combretum laxum Jacq.	Combretaceae	Pantanal
173	Combretum leprosum Mart.	Combretaceae	Pantanal
174	Commelina benghalensis L.	Commelinaceae	Pantanal
175	Commelina obliqua Vahl	Commelinaceae	Pantanal
176	Dichorisandra hexandra (Aubl.) C.B.Clarke	Commelinaceae	Pantanal
177	Bonamia agrostopolis (Vell.) Hallier f.	Convolvulaceae	Pantanal
178	Bonamia balansae Hallier f.	Convolvulaceae	Pantanal
179	Cuscuta racemosa Mart.	Convolvulaceae	Pantanal
180	Distimake aegyptius (L.) A.R. Simões & Staples	Convolvulaceae	Pantanal
181	Evolvulus alopecuroides Mart.	Convolvulaceae	Pantanal
182	Ipomoea nil (L.) Roth	Convolvulaceae	Pantanal
183	Ipomoea ramosissima (Poir.) Choisy	Convolvulaceae	Pantanal
184	Ipomoea rubens Choisy	Convolvulaceae	Pantanal
185	Jacquemontia blanchetii Moric.	Convolvulaceae	Pantanal
186	Jacquemontia evolvuloides (Moric.) Meisn.	Convolvulaceae	Pantanal
187	Jacquemontia heterantha (Nees & Mart.) Hallier f.	Convolvulaceae	Pantanal
188	Jacquemontia tamnifolia (L.) Griseb.	Convolvulaceae	Pantanal
189	Turbina abutiloides (Kunth) O'Donell	Convolvulaceae	Pantanal
190	Cayaponia podantha Cogn.	Cucurbitaceae	Pantanal
191	Ceratosanthes multiloba Cogn.	Cucurbitaceae	Pantanal
192	Cyperus blepharoleptos Steud.	Cyperaceae	Pantanal
193	Cyperus uncinulatus Schrad. ex Nees	Cyperaceae	Pantanal
194	Eleocharis nana Kunth	Cyperaceae	Pantanal
195	Eleocharis radicans (Poir.) Kunth	Cyperaceae	Pantanal
196	Rhynchospora scutellata Griseb.	Cyperaceae	Pantanal
197	Rhynchospora trispicata (Nees) Schrad. ex Steud.	Cyperaceae	Pantanal
198	Erythroxylum pelleterianum A.St.-Hil.	Erythroxylaceae	Pantanal
199	Erythroxylum suberosum A.St.-Hil.	Erythroxylaceae	Pantanal
200	Acalypha communis Müll.Arg.	Euphorbiaceae	Pantanal
201	Adelia membranifolia (Müll.Arg.) Chodat & Hassl.	Euphorbiaceae	Pantanal
202	Caperonia castaneifolia (L.) A.St.-Hil.	Euphorbiaceae	Pantanal
203	Croton argenteus L.	Euphorbiaceae	Pantanal
204	Croton gracilipes Baill.	Euphorbiaceae	Pantanal
205	Croton sanctae-crucis S.Moore	Euphorbiaceae	Pantanal
206	Dalechampia brasiliensis Lam.	Euphorbiaceae	Pantanal
207	Dalechampia violacea Pax & K.Hoffm.	Euphorbiaceae	Pantanal
208	Euphorbia heterophylla L.	Euphorbiaceae	Pantanal
209	Euphorbia hyssopifolia L.	Euphorbiaceae	Pantanal
210	Jatropha breviloba (Morong) Pax & K.Hoffm.	Euphorbiaceae	Pantanal
211	Microstachys hispida (Mart. & Zucc.) Govaerts	Euphorbiaceae	Pantanal
212	Sapium glandulosum (L.) Morong	Euphorbiaceae	Pantanal
213	Sapium haematospermum Müll.Arg.	Euphorbiaceae	Pantanal
214	Sapium obovatum Klotzsch ex Müll.Arg.	Euphorbiaceae	Pantanal
215	Sebastiania brasiliensis Spreng.	Euphorbiaceae	Pantanal
216	Albizia inundata (Mart.) Barneby & J.W.Grimes	Fabaceae	Pantanal
217	Albizia polycephala (Benth.) Killip ex Record	Fabaceae	Pantanal
218	Anadenanthera colubrina (Vell.) Brenan	Fabaceae	Pantanal
219	Anadenanthera peregrina (L.) Speg.	Fabaceae	Pantanal
220	Andira inermis (W.Wright) DC.	Fabaceae	Pantanal
221	Bauhinia pentandra (Bong.) D.Dietr.	Fabaceae	Pantanal
222	Bauhinia ungulata L.	Fabaceae	Pantanal
223	Caetangil paraguariensis (Chodat & Hassl.) L.P.Queiroz	Fabaceae	Pantanal
224	Calopogonium caeruleum (Benth.) C.Wright	Fabaceae	Pantanal
225	Canavalia brasiliensis Mart. ex Benth.	Fabaceae	Pantanal
226	Cenostigma pluviosum (DC.) E. Gagnon & G.P. Lewis	Fabaceae	Pantanal
227	Centrosema plumieri (Turpin ex Pers.) Benth.	Fabaceae	Pantanal
228	Cerradicola elliptica (Desv) L.P.Queiroz	Fabaceae	Pantanal
229	Chamaecrista serpens (L.) Greene	Fabaceae	Pantanal
230	Clitoria fairchildiana R.A.Howard	Fabaceae	Pantanal
231	Clitoria falcata Lam.	Fabaceae	Pantanal
232	Crotalaria micans Link	Fabaceae	Pantanal
233	Desmodium procumbens (Mill.) Hitchc.	Fabaceae	Pantanal
234	Dipteryx alata Vogel	Fabaceae	Pantanal
235	Enterolobium contortisiliquum (Vell.) Morong	Fabaceae	Pantanal
236	Guibourtia chodatiana Hassl.	Fabaceae	Pantanal
237	Indigofera hirsuta L.	Fabaceae	Pantanal
238	Indigofera sabulicola Benth.	Fabaceae	Pantanal
239	Indigofera spicata Forssk.	Fabaceae	Pantanal
240	Indigofera suffruticosa Mill.	Fabaceae	Pantanal
241	Leptospron adenanthum (G. Mey.) A. Delgado	Fabaceae	Pantanal
242	Lonchocarpus pluvialis Rusby	Fabaceae	Pantanal
243	Lonchocarpus sericeus (Poir.) Kunth ex DC.	Fabaceae	Pantanal
244	Machaerium amplum Benth.	Fabaceae	Pantanal
245	Mimosa candollei R.Grether	Fabaceae	Pantanal
246	Mimosa pudica L.	Fabaceae	Pantanal
247	Mimosa sensibilis Griseb.	Fabaceae	Pantanal
248	Mimosa xanthocentra Mart.	Fabaceae	Pantanal
249	Peltophorum dubium (Spreng.) Taub.	Fabaceae	Pantanal
250	Pterocarpus rohrii Vahl	Fabaceae	Pantanal
251	Pterogyne nitens Tul.	Fabaceae	Pantanal
252	Rhynchosia leucophylla Benth.	Fabaceae	Pantanal
253	Senegalia fiebrigii (Hassl.) Seigler & Ebinger	Fabaceae	Pantanal
254	Sesbania sesban (L.) Merr.	Fabaceae	Pantanal
255	Stylosanthes humilis Kunth	Fabaceae	Pantanal
256	Stylosanthes montevidensis Vogel	Fabaceae	Pantanal
257	Sweetia fruticosa Spreng.	Fabaceae	Pantanal
258	Vachellia farnesiana (L.) Wight & Arn.	Fabaceae	Pantanal
259	Cipura paludosa Aubl.	Iridaceae	Pantanal
260	Krameria grandiflora A.St.-Hil.	Krameriaceae	Pantanal
261	Hyptis crenata Pohl ex Benth.	Lamiaceae	Pantanal
262	Nectandra megapotamica (Spreng.) Mez	Lauraceae	Pantanal
263	Cuphea melvilla Lindl.	Lythraceae	Pantanal
264	Rotala ramosior (L.) Koehne	Lythraceae	Pantanal
265	Aspicarpa pulchella (Griseb.) O'Donell & Lourteig	Malpighiaceae	Pantanal
266	Banisteriopsis confusa B.Gates	Malpighiaceae	Pantanal
267	Byrsonima pachyphylla A.Juss.	Malpighiaceae	Pantanal
268	Callaeum psilophyllum (A.Juss.) D.M.Johnson	Malpighiaceae	Pantanal
269	Dicella macroptera A.Juss.	Malpighiaceae	Pantanal
270	Diplopterys lutea (Griseb.) W.R.Anderson & C.C.Davis	Malpighiaceae	Pantanal
271	Heteropterys amplexicaulis Morong	Malpighiaceae	Pantanal
272	Heteropterys hypericifolia A.Juss.	Malpighiaceae	Pantanal
273	Hiraea fagifolia (DC.) A.Juss.	Malpighiaceae	Pantanal
274	Schwannia occhionii (W.R. Anderson) R.F. Almeida & M. Pell.	Malpighiaceae	Pantanal
275	Thryallis laburnum S.Moore	Malpighiaceae	Pantanal
276	Abutilon pauciflorum A.St.-Hil.	Malvaceae	Pantanal
277	Byttneria divaricata Benth.	Malvaceae	Pantanal
278	Ceiba pubiflora (A.St.-Hil.) K.Schum.	Malvaceae	Pantanal
279	Guazuma ulmifolia Lam.	Malvaceae	Pantanal
280	Helicteres lhotzkyana (Schott & Endl.) K.Schum.	Malvaceae	Pantanal
281	Herissantia nemoralis (A.St.-Hil.) Brizicky	Malvaceae	Pantanal
282	Hibiscus furcellatus Desr.	Malvaceae	Pantanal
283	Hibiscus sororius L.	Malvaceae	Pantanal
284	Luehea candicans Mart. & Zucc.	Malvaceae	Pantanal
285	Malvastrum americanum (L.) Torr.	Malvaceae	Pantanal
286	Melochia pyramidata L.	Malvaceae	Pantanal
287	Melochia simplex A.St.-Hil.	Malvaceae	Pantanal
288	Pachira aquatica Aubl.	Malvaceae	Pantanal
289	Pavonia sidifolia Kunth	Malvaceae	Pantanal
290	Pavonia vitifolia Hochr. ex Chodat & Hassl.	Malvaceae	Pantanal
291	Pseudobombax argentinum (R.E.Fr.) A.Robyns	Malvaceae	Pantanal
292	Sida spinosa L.	Malvaceae	Pantanal
293	Sidastrum paniculatum (L.) Fryxell	Malvaceae	Pantanal
294	Sterculia striata A.St.-Hil. & Naudin	Malvaceae	Pantanal
295	Marsilea polycarpa Hook. & Grev.	Marsileaceae	Pantanal
296	Guarea guidonia (L.) Sleumer	Meliaceae	Pantanal
297	Guarea macrophylla Vahl	Meliaceae	Pantanal
298	Trichilia catigua A.Juss.	Meliaceae	Pantanal
299	Trichilia elegans A.Juss.	Meliaceae	Pantanal
300	Trichilia hirta L.	Meliaceae	Pantanal
301	Nymphoides grayana (Griseb.) Kuntze	Menyanthaceae	Pantanal
302	Mollugo verticillata L.	Molluginaceae	Pantanal
303	Ficus broadwayi Urb.	Moraceae	Pantanal
304	Ficus crocata (Miq.) Miq.	Moraceae	Pantanal
305	Ficus luschnathiana (Miq.) Miq.	Moraceae	Pantanal
306	Ficus pertusa L.f.	Moraceae	Pantanal
307	Eugenia florida DC.	Myrtaceae	Pantanal
308	Psidium guajava L.	Myrtaceae	Pantanal
309	Sauvagesia erecta L.	Ochnaceae	Pantanal
310	Ludwigia sedioides (Humb. & Bonpl.) H.Hara	Onagraceae	Pantanal
311	Catasetum saccatum Lindl.	Orchidaceae	Pantanal
312	Cyrtopodium virescens Rchb.f. & Warm.	Orchidaceae	Pantanal
313	Eulophia alta (L.) Fawc. & Rendle	Orchidaceae	Pantanal
314	Sacoila lanceolata (Aubl.) Garay	Orchidaceae	Pantanal
315	Vanilla palmarum (Salzm. ex Lindl.) Lindl.	Orchidaceae	Pantanal
316	Oxalis frutescens L.	Oxalidaceae	Pantanal
317	Passiflora cincinnata Mast.	Passifloraceae	Pantanal
318	Passiflora gibertii N.E.Br.	Passifloraceae	Pantanal
319	Phyllanthus niruri L.	Phyllanthaceae	Pantanal
320	Phyllanthus stipulatus (Raf.) G.L.Webster	Phyllanthaceae	Pantanal
321	Seguieria paraguayensis Morong	Phytolaccaceae	Pantanal
322	Piper arboreum Aubl.	Piperaceae	Pantanal
323	Piper gaudichaudianum Kunth	Piperaceae	Pantanal
324	Piper macedoi Yunck.	Piperaceae	Pantanal
325	Piper peltatum L.	Piperaceae	Pantanal
326	Piper schottii (Miq.) C.DC.	Piperaceae	Pantanal
327	Bacopa monnierioides (Cham.) B.L.Rob.	Plantaginaceae	Pantanal
328	Andropogon virgatus Desv.	Poaceae	Pantanal
329	Chloris barbata Sw.	Poaceae	Pantanal
330	Echinochloa colona (L.) Link	Poaceae	Pantanal
331	Eragrostis hypnoides (Lam.) Britton, Sterns & Poggenb.	Poaceae	Pantanal
332	Eragrostis japonica (Thunb.) Trin.	Poaceae	Pantanal
333	Eragrostis maypurensis (Kunth) Steud.	Poaceae	Pantanal
334	Eragrostis pilosa (L.) P.Beauv.	Poaceae	Pantanal
335	Eragrostis rufescens Schrad. ex Schult.	Poaceae	Pantanal
336	Hymenachne pernambucensis (Spreng.) Zuloaga	Poaceae	Pantanal
337	Lithachne pauciflora (Sw.) P.Beauv.	Poaceae	Pantanal
338	Luziola peruviana Juss. ex J.F.Gmel.	Poaceae	Pantanal
339	Melinis repens (Willd.) Zizka	Poaceae	Pantanal
340	Paspalum gardnerianum Nees	Poaceae	Pantanal
341	Schizachyrium sanguineum (Retz.) Alston	Poaceae	Pantanal
342	Setaria parviflora (Poir.) Kerguélen	Poaceae	Pantanal
343	Sporobolus jacquemontii Kunth	Poaceae	Pantanal
344	Steinchisma laxum (Sw.) Zuloaga	Poaceae	Pantanal
345	Urochloa arrecta (Hack. ex T.Durand & Schinz) Morrone & Zuloaga	Poaceae	Pantanal
346	Urochloa distachya (L.) T.Q. Nguyen	Poaceae	Pantanal
347	Urochloa subquadripara	Poaceae	Pantanal
348	Asemeia extraaxillaris (Chodat) J.F.B.Pastore & J.R.Abbott	Polygalaceae	Pantanal
349	Securidaca ovalifolia A.St.-Hil. & Moq.	Polygalaceae	Pantanal
350	Polygonum ferrugineum Wedd.	Polygonaceae	Pantanal
351	Ruprechtia brachysepala Meisn.	Polygonaceae	Pantanal
352	Triplaris americana L.	Polygonaceae	Pantanal
353	Triplaris gardneriana Wedd.	Polygonaceae	Pantanal
354	Portulaca grandiflora Hook.	Portulacaceae	Pantanal
355	Clavija nutans (Vell.) B.Ståhl	Primulaceae	Pantanal
356	Cheilanthes obducta Mett. ex Kuhn	Pteridaceae	Pantanal
357	Rhamnidium elaeocarpum Reissek	Rhamnaceae	Pantanal
358	Sarcomphalus joazeiro (Mart.) Hauenschild	Rhamnaceae	Pantanal
359	Borreria verticillata (L.) G.Mey.	Rubiaceae	Pantanal
360	Coutarea hexandra (Jacq.) K.Schum.	Rubiaceae	Pantanal
361	Pogonopus tubulosus (A.Rich. ex DC.) K.Schum.	Rubiaceae	Pantanal
362	Randia armata (Sw.) DC.	Rubiaceae	Pantanal
363	Richardia grandiflora (Cham. & Schltdl.) Steud.	Rubiaceae	Pantanal
364	Richardia scabra L.	Rubiaceae	Pantanal
365	Sabicea aspera Aubl.	Rubiaceae	Pantanal
366	Simira corumbensis (Standl.) Steyerm.	Rubiaceae	Pantanal
367	Tocoyena formosa (Cham. & Schltdl.) K.Schum.	Rubiaceae	Pantanal
368	Helietta puberula R.E.Fr.	Rutaceae	Pantanal
369	Zanthoxylum petiolare A.St.-Hil. & Tul.	Rutaceae	Pantanal
370	Zanthoxylum riedelianum Engl.	Rutaceae	Pantanal
371	Zanthoxylum rigidum Humb. & Bonpl. ex Willd.	Rutaceae	Pantanal
372	Casearia aculeata Jacq.	Salicaceae	Pantanal
373	Casearia rupestris Eichler	Salicaceae	Pantanal
374	Xylosma venosa N.E.Br.	Salicaceae	Pantanal
375	Serjania erecta Radlk.	Sapindaceae	Pantanal
376	Urvillea chacoensis Hunz.	Sapindaceae	Pantanal
377	Pouteria torta (Mart.) Radlk.	Sapotaceae	Pantanal
378	Selaginella marginata (Humb. & Bonpl. ex Willd.) Spring	Selaginellaceae	Pantanal
379	Selaginella sellowii Hieron.	Selaginellaceae	Pantanal
380	Nicotiana glauca Graham	Solanaceae	Pantanal
381	Piriqueta viscosa Griseb.	Turneraceae	Pantanal
382	Citharexylum amabilis (Bocq.) Christenh. & Bing.	Verbenaceae	Pantanal
383	Lantana achyranthifolia Desf.	Verbenaceae	Pantanal
384	Lantana camara L.	Verbenaceae	Pantanal
385	Lippia alba (Mill.) N.E.Br. ex P. Wilson	Verbenaceae	Pantanal
386	Lippia aristata Schauer	Verbenaceae	Pantanal
387	Stachytarpheta fiebrigii Moldenke	Verbenaceae	Pantanal
388	Pombalia atropurpurea (A.St.-Hil.) Paula-Souza	Violaceae	Pantanal
389	Cissus verticillata (L.) Nicolson & C.E.Jarvis	Vitaceae	Pantanal
390	Qualea grandiflora Mart.	Vochysiaceae	Pantanal
391	Vochysia divergens Pohl	Vochysiaceae	Pantanal
392	Microstachys daphnoides (Mart. & Zucc.) Müll.Arg.	Euphorbiaceae	Pantanal of Mato Grosso do Sul state
393	Cissampelos andromorpha DC.	Menispermaceae	Pantanal of Mato Grosso do Sul state
394	Bougainvillea campanulata Heimerl	Nyctaginaceae	Pantanal of Mato Grosso do Sul state
395	Ludwigia hyssopifolia (G.Don) Exell	Onagraceae	Pantanal of Mato Grosso do Sul state
396	Cenchrus polystachios (L.) Morrone	Poaceae	Pantanal of Mato Grosso do Sul state
