# Supplementary material for: Vascular plants from Pantanal Park Road , Mato Grosso do Sul, Brazil
Source: Biodivers Data J. 2025 Jul 3;13:e148094. doi: 10.3897/BDJ.13.e148094 (PMC12254824; doi:10.3897/BDJ.13.e148094)
Supplement: Supplementary material 2 — Species from the Pantanal Park Road and fire responses [file bdj-13-e148094-s002.csv]

family	scientificName	lifeForm	fireSensitive	fireTolerant	fireStimulated
Acanthaceae	Justicia laevilinguis (Nees) Lindau	Herb	X	-	-
Acanthaceae	Ruellia erythropus (Nees) Lindau	Shrub/Subshrub	-	-	X
Acanthaceae	Ruellia geminiflora Kunth	Shrub/Subshrub	-	-	X
Alismataceae	Echinodorus longiscapus Arechav.	Herb	-	-	X
Alismataceae	Echinodorus paniculatus Micheli	Herb	-	-	X
Alismataceae	Echinodorus scaber Rataj	Herb	-	-	X
Alismataceae	Helanthium tenellum (Martius) Britton	Herb	X	-	-
Amaranthaceae	Alternanthera tenella Colla	Shrub/Subshrub	-	-	X
Amaranthaceae	Pfaffia glomerata (Spreng.) Pedersen	Shrub/Subshrub	-	-	X
Amaryllidaceae	Habranthus pantanalensis Ravenna	Herb	-	-	X
Anacardiaceae	Astronium fraxinifolium Schott	Tree	-	X	X
Anacardiaceae	Spondias mombin L.	Tree	-	X	-
Annonaceae	Annona cornifolia A.St.-Hil.	Shrub/Subshrub	-	-	X
Annonaceae	Annona emarginata (Schltdl.) H.Rainer	Tree	X	-	-
Annonaceae	Annona nutans (R.E.Fr.) R.E.Fr.	Shrub/Subshrub	-	-	X
Apocynaceae	Funastrum clausum (Jacq.) Schltr.	Climber	-	-	X
Apocynaceae	Mandevilla petraea (A.St.-Hil.) Pichon	Shrub/Subshrub	-	-	X
Apocynaceae	Prestonia coalita (Vell.) Woodson	Climber	X	-	-
Apocynaceae	Rhabdadenia madida (Vell.) Miers	Climber	-	-	X
Apocynaceae	Schubertia grandiflora Mart.	Climber	-	-	X
Apocynaceae	Thevetia bicornuta Müll.Arg.	Shrub/Subshrub	-	-	X
Araceae	Spathicarpa hastifolia Hook.	Herb	-	-	X
Aristolochiaceae	Aristolochia esperanzae Kuntze	Climber	-	-	X
Asteraceae	Aspilia latissima Malme	Shrub/Subshrub	-	-	X
Asteraceae	Baccharis glutinosa Pers.	Shrub/Subshrub	X	-	-
Asteraceae	Barrosoa candolleana (Hook. & Arn.) R.M.King & H.Rob.	Herb	X	-	-
Asteraceae	Bidens gardneri Baker	Shrub/Subshrub	-	-	X
Asteraceae	Conyza bonariensis (L.) Cronquist	Shrub/Subshrub	X	-	-
Asteraceae	Emilia fosbergii Nicolson	Herb	X	-	-
Asteraceae	Lepidaploa remotiflora (Rich.) H.Rob.	Shrub/Subshrub	-	-	X
Asteraceae	Melanthera latifolia (Gardner) Cabrera	Herb	X	-	-
Asteraceae	Mikania cordifolia (L.f.) Willd.	Climber	X	-	-
Asteraceae	Mikania micrantha Kunth	Climber	X	-	-
Asteraceae	Orthopappus angustifolius (Sw.) Gleason	Herb	-	-	X
Asteraceae	Porophyllum lanceolatum DC.	Shrub/Subshrub	-	-	X
Asteraceae	Praxelis clematidea (Griseb.) R.M.King & H.Rob.	Herb	X	-	-
Asteraceae	Sphagneticola brachycarpa (Baker) Pruski	Herb	-	-	X
Asteraceae	Stilpnopappus pantanalensis H.Rob.	Herb	X	-	-
Asteraceae	Vernonanthura brasiliana (L.) H.Rob.	Shrub/Subshrub	-	-	X
Asteraceae	Vernonanthura ferruginea (Less.) H.Rob.	Shrub/Subshrub	-	-	X
Bignoniaceae	Anemopaegma brevipes S.Moore	Climber	-	-	X
Bignoniaceae	Bignonia corymbosa (Vent.) L.G.Lohmann	Climber	-	-	X
Bignoniaceae	Fridericia triplinervia (Mart. ex DC.) L.G.Lohmann	Climber	-	-	X
Bignoniaceae	Handroanthus heptaphyllus (Vell.) Mattos	Tree	-	X	-
Bignoniaceae	Tabebuia aurea (Silva Manso) Benth. & Hook.f. ex S.Moore	Tree	-	-	X
Boraginaceae	Cordia glabrata (Mart.) A.DC.	Tree	-	X	-
Boraginaceae	Euploca procumbens (Mill.) Diane & Hilger	Shrub/Subshrub	-	-	X
Boraginaceae	Heliotropium indicum L.	Shrub/Subshrub	-	-	X
Bromeliaceae	Bromelia balansae Mez	Herb	-	-	X
Bromeliaceae	Dyckia leptostachya Baker	Herb	-	-	X
Burseraceae	Protium heptaphyllum (Aubl.) Marchand	Tree	-	-	X
Calophyllaceae	Kielmeyera coriacea Mart. & Zucc.	Shrub/Subshrub	-	X	X
Cannabaceae	Celtis iguanaea (Jacq.) Sarg.	Tree	-	X	X
Cannabaceae	Trema micrantha (L.) Blume	Tree	-	-	X
Capparaceae	Capparicordis tweediana (Eichler) Iltis & Cornejo	Shrub/Subshrub	-	-	X
Capparaceae	Crateva tapia L.	Tree	-	-	X
Celastraceae	Hippocratea volubilis L.	Climber	X	-	-
Celastraceae	Monteverdia ilicifolia (Mart. ex Reissek) Biral	Shrub/Subshrub	-	-	X
Chrysobalanaceae	Couepia uiti (Mart. & Zucc.) Benth. ex Hook.f.	Tree	X	-	-
Combretaceae	Combretum duarteanum Cambess.	Shrub/Subshrub	-	-	X
Combretaceae	Combretum lanceolatum Pohl ex Eichler	Climber	-	X	X
Combretaceae	Combretum laxum Jacq.	Climber	-	-	X
Combretaceae	Combretum leprosum Mart.	Climber	-	X	X
Commelinaceae	Commelina erecta L.	Herb	-	-	X
Convolvulaceae	Aniseia martinicensis (Jacq.) Choisy	Climber	X	-	-
Convolvulaceae	Camonea umbellata (L.) A.R. Simões & Staples	Climber	-	-	X
Convolvulaceae	Ipomoea alba L.	Climber	-	-	X
Convolvulaceae	Ipomoea carnea Jacq.	Climber	-	-	X
Convolvulaceae	Ipomoea chiliantha Hallier f.	Climber	X	-	-
Convolvulaceae	Ipomoea rubens Choisy	Climber	X	-	-
Cucurbitaceae	Cayaponia podantha Cogn.	Climber	X	-	-
Cyperaceae	Cyperus blepharoleptos Steud.	Herb	-	-	X
Cyperaceae	Cyperus digitatus Roxb.	Herb	-	-	X
Cyperaceae	Cyperus surinamensis Rottb.	Herb	-	-	X
Cyperaceae	Eleocharis minima Kunth	Herb	-	-	X
Cyperaceae	Rhynchospora corymbosa (L.) Britton	Herb	-	-	X
Cyperaceae	Rhynchospora trispicata (Nees) Schrad. ex Steud.	Herb	-	-	X
Erythroxylaceae	Erythroxylum anguifugum Mart.	Shrub/Subshrub	-	-	X
Erythroxylaceae	Erythroxylum suberosum A.St.-Hil.	Tree	-	X	X
Euphorbiaceae	Acalypha communis Müll.Arg.	Shrub/Subshrub	-	-	X
Euphorbiaceae	Alchornea castaneifolia (Willd.) A.Juss.	Tree	-	-	X
Euphorbiaceae	Caperonia castaneifolia (L.) A.St.-Hil.	Herb	-	-	X
Euphorbiaceae	Croton argenteus L.	Shrub/Subshrub	-	-	X
Euphorbiaceae	Euphorbia thymifolia L.	Herb	-	-	X
Euphorbiaceae	Microstachys hispida (Mart. & Zucc.) Govaerts	Shrub/Subshrub	-	-	X
Euphorbiaceae	Sapium obovatum Klotzsch ex Müll.Arg.	Shrub/Subshrub	-	-	X
Fabaceae	Aeschynomene fluminensis Vell.	Shrub/Subshrub	X	-	-
Fabaceae	Aeschynomene sensitiva Sw.	Shrub/Subshrub	X	-	-
Fabaceae	Albizia inundata (Mart.) Barneby & J.W.Grimes	Tree	-	-	X
Fabaceae	Anadenanthera colubrina (Vell.) Brenan	Tree	-	X	-
Fabaceae	Ancistrotropis peduncularis (Kunth) A. Delgado	Climber	-	-	X
Fabaceae	Andira inermis (W.Wright) DC.	Tree	X	-	-
Fabaceae	Bauhinia bauhinioides (Mart.) J.F.Macbr.	Shrub/Subshrub	-	-	X
Fabaceae	Bauhinia mollis (Bong.) D.Dietr.	Shrub/Subshrub	-	-	X
Fabaceae	Bauhinia pentandra (Bong.) D.Dietr.	Shrub/Subshrub	-	-	X
Fabaceae	Bauhinia ungulata L.	Shrub/Subshrub	-	-	X
Fabaceae	Calopogonium caeruleum (Benth.) C.Wright	Climber	X	-	-
Fabaceae	Centrosema brasilianum (L.) Benth.	Climber	-	-	X
Fabaceae	Chamaecrista flexuosa (L.) Greene	Shrub/Subshrub	-	-	X
Fabaceae	Chamaecrista serpens (L.) Greene	Shrub/Subshrub	-	-	X
Fabaceae	Clitoria falcata Lam.	Climber	-	-	X
Fabaceae	Crotalaria micans Link	Shrub/Subshrub	X	-	-
Fabaceae	Crotalaria stipularia Desv.	Shrub/Subshrub	-	-	X
Fabaceae	Desmodium barbatum (L.) Benth.	Shrub/Subshrub	-	-	X
Fabaceae	Dioclea burkartii R.H.Maxwell	Climber	X	-	-
Fabaceae	Dipteryx alata Vogel	Tree	-	X	-
Fabaceae	Discolobium pulchellum Benth.	Shrub/Subshrub	X	-	-
Fabaceae	Enterolobium contortisiliquum (Vell.) Morong	Tree	-	X	-
Fabaceae	Erythrina fusca Lour.	Tree	-	X	-
Fabaceae	Guibourtia chodatiana Hassl.	Tree	X	-	-
Fabaceae	Indigofera sabulicola Benth.	Herb	-	-	X
Fabaceae	Indigofera suffruticosa Mill.	Shrub/Subshrub	-	-	X
Fabaceae	Inga vera Willd.	Tree	X	-	-
Fabaceae	Lonchocarpus pluvialis Rusby	Shrub/Subshrub	-	X	-
Fabaceae	Machaerium amplum Benth.	Shrub/Subshrub	-	-	X
Fabaceae	Mimosa debilis Humb. & Bonpl. ex Willd.	Shrub/Subshrub	-	-	X
Fabaceae	Mimosa polycarpa Kunth	Shrub/Subshrub	-	-	X
Fabaceae	Mimosa weddelliana Benth.	Shrub/Subshrub	-	-	X
Fabaceae	Muellera sericea (Micheli) M.J. Silva & A.M.G. Azevedo	Tree	X	-	-
Fabaceae	Pterocarpus santalinoides L'Hér. ex DC.	Tree	X	-	-
Fabaceae	Pterogyne nitens Tul.	Tree	-	X	X
Fabaceae	Rhynchosia minima (L.) DC.	Climber	-	-	X
Fabaceae	Senegalia martii (Benth.) Seigler & Ebinger	Shrub/Subshrub	-	-	X
Fabaceae	Senna aculeata (Pohl ex Benth.) H.S.Irwin & Barneby	Shrub/Subshrub	-	-	X
Fabaceae	Senna alata (L.) Roxb.	Shrub/Subshrub	X	-	-
Fabaceae	Senna pendula (Humb.& Bonpl.ex Willd.) H.S.Irwin & Barneby	Shrub/Subshrub	X	-	-
Fabaceae	Senna silvestris (Vell.) H.S.Irwin & Barneby	Tree	-	-	X
Fabaceae	Senna splendida (Vogel) H.S.Irwin & Barneby	Climber	-	-	X
Fabaceae	Sesbania virgata (Cav.) Pers.	Shrub/Subshrub	X	-	-
Fabaceae	Vachellia farnesiana (L.) Wight & Arn.	Shrub/Subshrub	-	-	X
Fabaceae	Zornia crinita (Mohlenbr.) Vanni	Shrub/Subshrub	-	-	X
Fabaceae	Zornia latifolia Sm.	Shrub/Subshrub	-	X	X
Fabaceae	Zygia inaequalis (Willd.) Pittier	Tree	X	-	-
Hydroleaceae	Hydrolea spinosa L.	Shrub/Subshrub	-	-	X
Lamiaceae	Cantinoa mutabilis (Rich.) Harley & J.F.B.Pastore	Shrub/Subshrub	-	-	X
Lamiaceae	Hyptis brevipes Poit.	Shrub/Subshrub	-	-	X
Lamiaceae	Hyptis crenata Pohl ex Benth.	Shrub/Subshrub	-	-	X
Lamiaceae	Hyptis lappacea Benth.	Herb	-	-	X
Lythraceae	Adenaria floribunda Kunth	Shrub/Subshrub	-	X	-
Lythraceae	Rotala ramosior (L.) Koehne	Herb	-	-	X
Malpighiaceae	Byrsonima cydoniifolia A.Juss.	Shrub/Subshrub	-	X	X
Malpighiaceae	Heteropterys hypericifolia A.Juss.	Climber	-	-	X
Malpighiaceae	Niedenzuella stannea (Griseb.) W.R.Anderson	Climber	-	X	X
Malvaceae	Byttneria divaricata Benth.	Climber	-	X	X
Malvaceae	Byttneria filipes Mart. ex K.Schum.	Climber	-	X	X
Malvaceae	Corchorus argutus Kunth	Shrub/Subshrub	-	-	X
Malvaceae	Guazuma ulmifolia Lam.	Tree	-	-	X
Malvaceae	Helicteres lhotzkyana (Schott & Endl.) K.Schum.	Shrub/Subshrub	-	-	X
Malvaceae	Herissantia nemoralis (A.St.-Hil.) Brizicky	Shrub/Subshrub	-	-	X
Malvaceae	Hibiscus furcellatus Desr.	Shrub/Subshrub	-	X	X
Malvaceae	Malachra radiata (L.) L.	Herb	X	-	-
Malvaceae	Melochia arenosa Benth.	Shrub/Subshrub	-	-	X
Malvaceae	Melochia parvifolia Kunth	Shrub/Subshrub	-	-	X
Malvaceae	Melochia simplex A.St.-Hil.	Shrub/Subshrub	-	-	X
Malvaceae	Pavonia sidifolia Kunth	Shrub/Subshrub	-	-	X
Malvaceae	Peltaea riedelii (Gürke) Standl.	Shrub/Subshrub	-	-	X
Malvaceae	Pseudobombax marginatum (A.St.-Hil., Juss. & Cambess.) A.Robyns	Tree	X	-	-
Malvaceae	Sida acuta Burm.f.	Shrub/Subshrub	-	-	X
Malvaceae	Sida linifolia Cav.	Shrub/Subshrub	-	-	X
Malvaceae	Urena lobata L.	Shrub/Subshrub	-	-	X
Marantaceae	Thalia geniculata L.	Herb	-	-	X
Meliaceae	Guarea guidonia (L.) Sleumer	Tree	X	-	-
Meliaceae	Trichilia catigua A.Juss.	Tree	X	-	-
Meliaceae	Trichilia elegans A.Juss.	Tree	X	-	-
Menispermaceae	Odontocarya tamoides (DC.) Miers	Climber	-	-	X
Moraceae	Ficus calyptroceras (Miq.) Miq.	Tree	-	-	X
Moraceae	Ficus pertusa L.f.	Tree	-	-	X
Myrtaceae	Eugenia florida DC.	Shrub/Subshrub	X	-	-
Nyctaginaceae	Neea hermaphrodita S.Moore	Shrub/Subshrub	-	-	X
Nyctaginaceae	Pisonia zapallo Griseb.	Tree	X	-	-
Ochnaceae	Sauvagesia erecta L.	Herb	X	-	-
Olacaceae	Dulacia egleri (Bastos) Sleumer	Shrub/Subshrub	X	-	-
Onagraceae	Ludwigia decurrens Walter	Herb	X	-	-
Onagraceae	Ludwigia lagunae (Morong) H.Hara	Shrub/Subshrub	-	-	X
Onagraceae	Ludwigia nervosa (Poir.) H.Hara	Shrub/Subshrub	-	-	X
Onagraceae	Ludwigia octovalvis (Jacq.) P.H.Raven	Shrub/Subshrub	-	-	X
Orchidaceae	Catasetum fimbriatum (C.Morren) Lindl.	Herb	-	X	-
Orchidaceae	Vanilla palmarum (Salzm. ex Lindl.) Lindl.	Herb	X	-	-
Passifloraceae	Passiflora foetida L.	Climber	-	-	X
Passifloraceae	Passiflora misera Kunth	Climber	X	-	-
Phyllanthaceae	Phyllanthus chacoensis Morong	Tree	-	-	X
Phyllanthaceae	Phyllanthus stipulatus (Raf.) G.L.Webster	Shrub/Subshrub	-	-	X
Piperaceae	Piper arboreum Aubl.	Shrub/Subshrub	X	-	-
Plantaginaceae	Bacopa australis V.C.Souza	Herb	X	-	-
Plantaginaceae	Bacopa myriophylloides (Benth.) Wettst.	Herb	X	-	-
Plantaginaceae	Scoparia montevidensis (Spreng.) R.E.Fr.	Herb	-	-	X
Poaceae	Andropogon bicornis L.	Herb	-	-	X
Poaceae	Andropogon hypogynus Hack.	Herb	-	-	X
Poaceae	Andropogon virgatus Desv.	Herb	-	-	X
Poaceae	Axonopus fissifolius (Raddi) Kuhlm.	Herb	X	-	-
Poaceae	Cenchrus echinatus L.	Herb	-	-	X
Poaceae	Cenchrus nervosus (Nees) Kuntze	Herb	-	-	X
Poaceae	Chloris barbata Sw.	Herb	-	-	X
Poaceae	Cynodon dactylon (L.) Pers.	Herb	-	-	X
Poaceae	Digitaria bicornis (Lam.) Roem. & Schult.	Herb	-	-	X
Poaceae	Diplachne fusca (L.) P. Beauv.	Herb	-	-	X
Poaceae	Echinochloa colona (L.) Link	Herb	X	-	-
Poaceae	Echinochloa polystachya (Kunth) Hitchc.	Shrub/Subshrub	X	-	-
Poaceae	Eragrostis hypnoides (Lam.) Britton, Sterns & Poggenb.	Herb	X	-	-
Poaceae	Eragrostis japonica (Thunb.) Trin.	Herb	X	-	-
Poaceae	Eragrostis pilosa (L.) P.Beauv.	Herb	X	-	-
Poaceae	Eragrostis rufescens Schrad. ex Schult.	Herb	-	-	X
Poaceae	Gouinia paraguayensis (Kuntze) Parodi	Herb	-	-	X
Poaceae	Hemarthria altissima (Poir.) Stapf & C.E.Hubb.	Herb	-	-	X
Poaceae	Hymenachne amplexicaulis (Rudge) Nees	Herb	-	-	X
Poaceae	Hymenachne pernambucensis (Spreng.) Zuloaga	Herb	-	-	X
Poaceae	Imperata brasiliensis Trin.	Herb	-	-	X
Poaceae	Imperata tenuis Hack.	Herb	-	-	X
Poaceae	Leersia hexandra Sw.	Herb	-	-	X
Poaceae	Louisiella elephantipes (Nees ex Trin.) Zuloaga	Herb	X	-	-
Poaceae	Microchloa indica (L.f.) P. Beauv.	Herb	X	-	-
Poaceae	Oryza latifolia Desv.	Herb	-	-	X
Poaceae	Panicum dichotomiflorum Michx.	Herb	-	-	X
Poaceae	Paspalum acuminatum Raddi	Herb	X	-	-
Poaceae	Paspalum almum Chase	Herb	-	-	X
Poaceae	Paspalum conspersum Schrad.	Herb	-	-	X
Poaceae	Paspalum fasciculatum Willd. ex Flüggé	Herb	-	-	X
Poaceae	Paspalum gardnerianum Nees	Herb	-	-	X
Poaceae	Paspalum lenticulare Kunth	Herb	-	-	X
Poaceae	Paspalum lineare Trin.	Herb	-	-	X
Poaceae	Paspalum oteroi Swallen	Herb	-	-	X
Poaceae	Paspalum plicatulum Michx.	Herb	-	-	X
Poaceae	Paspalum repens P.J.Bergius	Herb	X	-	-
Poaceae	Paspalum virgatum L.	Herb	-	-	X
Poaceae	Paspalum wrightii Hitchc. & Chase	Herb	-	-	X
Poaceae	Rugoloa hylaeica (Mez) Zuloaga	Herb	X	-	-
Poaceae	Rugoloa pilosa (Sw.) Zuloaga	Herb	-	-	X
Poaceae	Setaria parviflora (Poir.) Kerguélen	Herb	-	-	X
Poaceae	Sporobolus jacquemontii Kunth	Herb	-	-	X
Poaceae	Sporobolus pyramidatus (Lam.) Hitchc.	Herb	X	-	-
Poaceae	Steinchisma laxum (Sw.) Zuloaga	Herb	-	-	X
Poaceae	Urochloa arrecta (Hack. ex T.Durand & Schinz) Morrone & Zuloaga	Herb	-	-	X
Poaceae	Urochloa fusca (Sw.) B.F.Hansen & Wunderlin	Herb	-	-	X
Polygalaceae	Asemeia extraaxillaris (Chodat) J.F.B.Pastore & J.R.Abbott	Herb	-	-	X
Polygalaceae	Polygala timoutoides Chodat	Herb	X	-	-
Polygonaceae	Coccoloba cujabensis Wedd.	Tree	-	-	X
Polygonaceae	Polygonum acuminatum Kunth	Herb	X	-	-
Polygonaceae	Polygonum punctatum Elliott	Herb	X	-	-
Polygonaceae	Triplaris americana L.	Tree	X	-	-
Polygonaceae	Triplaris gardneriana Wedd.	Tree	-	-	X
Pontederiaceae	Pontederia cordata L.	Herb	-	-	X
Pontederiaceae	Pontederia parviflora Alexander	Herb	-	-	X
Primulaceae	Clavija nutans (Vell.) B.Ståhl	Shrub/Subshrub	-	-	X
Rhamnaceae	Rhamnidium elaeocarpum Reissek	Tree	-	X	X
Rubiaceae	Calycophyllum multiflorum Griseb.	Tree	-	X	X
Rubiaceae	Cephalanthus glabratus (Spreng.) K.Schum.	Shrub/Subshrub	X	-	-
Rubiaceae	Diodia kuntzei K.Schum.	Herb	X	-	-
Rubiaceae	Psychotria carthagenensis Jacq.	Shrub/Subshrub	-	-	X
Rubiaceae	Randia armata (Sw.) DC.	Tree	-	-	X
Rubiaceae	Richardia grandiflora (Cham. & Schltdl.) Steud.	Shrub/Subshrub	-	-	X
Rubiaceae	Sabicea aspera Aubl.	Climber	-	-	X
Rubiaceae	Staelia thymoides Cham. & Schltdl.	Shrub/Subshrub	-	X	X
Rubiaceae	Tocoyena formosa (Cham. & Schltdl.) K.Schum.	Shrub/Subshrub	-	-	X
Rutaceae	Zanthoxylum riedelianum Engl.	Tree	X	-	-
Rutaceae	Zanthoxylum rigidum Humb. & Bonpl. ex Willd.	Tree	-	X	X
Salicaceae	Banara arguta Briq.	Tree	X	-	-
Salicaceae	Casearia aculeata Jacq.	Tree	-	-	X
Salicaceae	Casearia rupestris Eichler	Tree	-	X	X
Salicaceae	Casearia sylvestris Sw.	Tree	-	X	X
Salicaceae	Laetia americana L.	Shrub/Subshrub	-	-	X
Sapindaceae	Cardiospermum grandiflorum Sw.	Climber	-	-	X
Sapindaceae	Cardiospermum halicacabum L.	Climber	-	-	X
Sapindaceae	Paullinia pinnata L.	Climber	-	-	X
Sapindaceae	Serjania caracasana (Jacq.) Willd.	Climber	-	-	X
Sapindaceae	Serjania erecta Radlk.	Climber	-	-	X
Smilacaceae	Smilax fluminensis Steud.	Climber	-	X	X
Solanaceae	Cestrum strigilatum Ruiz & Pav.	Shrub/Subshrub	-	X	X
Verbenaceae	Aloysia virgata (Ruiz & Pav.) Juss.	Shrub/Subshrub	-	-	X
Verbenaceae	Lippia alba (Mill.) N.E.Br. ex P. Wilson	Shrub/Subshrub	-	-	X
Vitaceae	Cissus spinosa Cambess.	Climber	-	-	X
Vitaceae	Cissus verticillata (L.) Nicolson & C.E.Jarvis	Climber	-	-	X
Vochysiaceae	Callisthene fasciculata Mart.	Tree	-	-	X
Vochysiaceae	Qualea grandiflora Mart.	Tree	-	X	-
Vochysiaceae	Vochysia divergens Pohl	Tree	-	X	-
